# Supplementary material for: Impacts of Poultry House Environment on Poultry Litter Bacterial Community Composition
Source: PLoS One. 2011 Sep 16;6(9):e24785. doi: 10.1371/journal.pone.0024785 (PMC3174962; doi:10.1371/journal.pone.0024785)
Supplement: Table S2 — Representative Sequences for the Top 50 OTU Clusters. (XLS) [file pone.0024785.s002.xls]

## Sheet: Top 50 Rep Sequences
Table S2. Representative Sequences for the Top 50 OTU Clusters
Cluster Rank	# of Sequences	Sequence
1	1635	CGAACGGGTGAGTATCACGTGAGTAACCTGCCCTTGACTCTGGGATAAGCCCGGGAAACTGGGTCTAATACCGGATAGGACTGGCCATCGCATGGTGGTTGGTTGAAAGCTTTTGCGGTTTTGGATGGACTCGCGGCCTATCAGCTTGTTGGTGGGGTAAAAGCTCACCAAGGCAACGATGCGTAGCCGACCTGAGAGGGTGATCGGCCACACTGGGACTGAGACACGGCCCAG
2	1586	CGGCGGACGGGTGAGTAACACGTAGGCAACCTACCCTTGAGATTGGGATAACTACCGGAAACGGTAGCTAATACCGGATAATATTTAGAACCGCATGGTTCTAAAGTGAAAGATGGTTTTGCTATCACTTATAGATGGACCCGCGCCGTATTAGCTAGTTGGTGGGGTAATGGCTTACCAAGGCAACGATACGTAGCCGACCTGAGAGGGTGATCGGCCACACTGGAACTGAGACACGGTCCAG
3	1237	AGTAACACGTGAGTAACCTGCCCTCCTCTTCGGGATAACCGCCGGAAACGGTGGCTAATACCGGATATGAATGCCTGCCGCATGGTGGGTGTTGGAAAGATTTATCGGTGGGGGATGGACTCGCGGCCTATCAGTTTGTTGGTGAGGTAATGGCTCACCAAGGCGACGATCCGTAGCTGGTCTGAGAGGATGATCAGCCACACTGGGACTGAGACACGGCCCAG
4	1062	CCGTCTGATTAGTGGCGAACGGGTGAGTAACACGTGAGTAACCTGCCCCTGATTTCGGGATAAGCCTGGGAAACTGGGTCTAATACCGGATACGACCACCTGACGCATGTTGGGTGGTGGAAAGTTTTTCGATCGGGGATGGGCTCGCGGCCTATCAGCTTGTTGGTGGGGTAATGGCCTACCAAGGCGACGGCGGGTAGCCGGCCTGAGAGGGCGACCGGCCACACTGGGACTGAGACACGGCCCAG
5	967	AACACGTGGGCAACCTGCCTGTAAGCTTGGGATAACTCGTGGAAACGCGAGCTAATACCGGATAAGATTTTCCTTCGCCTGAAGGAAAAATGAAAGACGGCTCTACGAGCTGTCGCCAAAAGATGGGCCCGCGTCGCATTAGCTGGTTGGTGGGATAAAAGCTCACCAAGGCGACGATGCGTAGCCGACCTGAGAGGGTGATCGGCCACACTGGGACTGAGACACGGCCCAG
6	813	TAGTAGTAATAGTCNCCCTTACTAAGGGATAACAAATGGAAACGTTTGCTAATACCTTATATTCCTTATAAACAAAAGTTTATAAGGGAAAGATTTATTGGTAAGAGATTGGCCTGTATTGTATCAGTTAGTTGGTGGGGTAATGGCCTACCAAGACAATGACGCATAACTGGTTTGAGAGGATGATCAGTCACACTGGAACTGAGACACGGTCCAG
7	655	TGGGAAATCTGCCTAAGATGGGGGAGTAACATTCGAAACGGATGCTAATACCGCATATATTCTCGAACCGCATGGTTCTGGAAAGAGAGACGGCTTTGCTGTCGCTTTTAGATGATCCCGCGGCGTATTAGTCAGTTGGTGGGGTAACGGCCTACCAAGACCATGATACGTAGCCGACCTGAGAGGGTGATCGGCCACACTGGGACTGAGACACGGCCCAG
8	583	CGTGGGCAACCTGCCTGTAAGCTTGGGATAACTCGCGGAAACGCGAGCTAATACCGAATAATTCTTTTGTTCGCATGAACAGAAGATGAAAGGCGGCTTTTAGCTGTCACTTACAGATGGGCCCGCGTCGCATTAGCTAGTTGGTGAGGTAAAAGCTCACCAAAGCGACGATGCGTAGCCGACCTGAGAGGGTGATCGGCCACACTGGGACTGAGACACGGCCCAG
9	529	GGCGAACGGGTGAGTAACACGTGGGTGATCTGCCCTGCACTGTGGGATAAGCCTGGGAAACTGGGTCTAATACCATATAGGACCGCATCTTGGATGGTGTGGTGGAAAGTTTTTTCGGTGGAGGATGAGCCCGCGGCCTATCAGCTTGTTGGTGGGGTAATGGCCTACCAAGGCGACGACGGGTAGCCGGCCTGAGAGGGTGGACGGCCACTTGGGACTGAGACACGGCCCAG
10	454	AACACGTAGGCAACCTGCCCATCAGCCGGGGATAACTGCGGGAAACCGTGGCTAATACCGGATAAACCTTTCCTCCGCGGGAGGGGAGTTGAAAGACGGTTTCGGCTGCCGCTCATGGATGGGCCTGCGGTGCATTAGCTAGTTGGTGAGGTAGTGGCTCACCAAGGCGACGATGCATAGCCGACCTGAGAGGGTGATCGGCCACACTGGGACTGAGACACGGCCCAG
11	409	CGGACGGGTGAGTAATGCATAGGAATCTGCCCGGTAGTGGGGGATAACCTGGGGAAACTCAGGCTAATACCGCATACGTCCTACGGGAGAAAGCAGGGGCTCTTCGGACCTTGCGCTATCGGATGAGCCTATGTCGGATTAGCTAGTTGGTGAGGTAAAGGCCTACCAAGGCGACGATCCGTAGCTGGTCTGAGAGGATGATCAGCCACACCGGGACTGAGACACGGCCCGG
12	385	GAGTAACACGTGGGCAACCTGCCTTATGGTTCGGGATAACACCGGGAAACTGGTGCTAATACCGAATAAGATTCTTCTTCGCCTGAAGAAGAAATGAAAGACGGCTCTTCGAGCTGTCGCCAAAAGATGGGCCCGCGTCGCATTAGCTAGTTGGTGGGATAAAAGCTCACCAAGGCGGCGACGGGTATCCGGCCTGAGAGGGTGTACGGACACATTGGGACTGAGATACGGCCCAG
13	368	GGGTAACCTGCCTGTAAGCTTGGGATAACTCCGGGAAACCGGTGCTAATACCGGATAAGAAAGCAGATCGCATGATCAGCTTTTAAAAGGCGGCGTAAGCTGTCGCTATGGGATGGCCCCGCGGTGCATTAGCTAGTTGGTAAGGTAAAGGCTTACCAAGGCGATGATGCATAGCCGAGTTGAGAGACTGATCGGCCACATTGGGACTGAGACACGGCCCAA
14	319	GGTGAGTAACACGTATCAACCTACCGGTATACACTGGGAATAGCTCTTCGAAAGAAGGATTAATACTAGATGTTAAGATGTTCTCGCCTGGGAATATCTTCAAAGATTATCGGTATACGATGGGGATGCGTTCCATTAGACAGTTGGTGAGGTAACGGCTCNCCAAATCGACGATGGATAGGGGTTCTGAGAGGAAGATCCCCCACATTGGAACTGAGACACGGTCCAA
15	243	CGGCGAACGGGTGAGTAACACGTGAACAATCTGCCCCGCACTTTGGAATAACCTTCGGAAACGAAGGCTAATACCAGATACCCCCGCGGTCTCGCATGAGTCCGCGGGAAAAGCTCCGGCGGTGCGGGATGAGTTCGCGGCCTATCAGCTTGTTGGTGGGGTGATGGCCTACCAAGGCGATGACGGGTAGCCGGCCTGTGAGGGTGACCGGCCACACTGGGACTGAGACACGGCCCAG
16	228	GGACGGGTGAGTAATGCCTGGGGAATCTGCCTGGGTAGTGGGGGATAACTTGCCGAAAGGTAAGCTAATACCGCGTACGCCCCATGGGGGAAAGCAGGGGATCTTCGGACCTTGCGCTATCAGATGAGCCCAAGCCGGATTAGCTTGTTGGTGAGGTAAAGGCTCACCAAGGCGACGATCCGTAGCTGGTCTGAGAGGATGATCAGCCACACCGGGACTGAGACACGGTCCGG
17	226	GGTGGATGAGTGGCGAACGGGTGAGTAACACGTGAGTAACCTGCCCCTGATTTCGGGATAAGCCTGGGAAACTGGGTCTAATACCGGATACGACCAACTCTCGCATGAGGGTTGGTGGAAAGTTTTTTCGATTGGGGATGGGCTCGCGGCCTATCAGTTTGTTGGTGGGGTAATGGCCTACCAAGGCGACGACGGGTAGCCGGCCTGAGAGGGCGACCGGCCACACTGGGACTGAGACACGGCCCAG
18	223	CGGGTGAGTAACACGTGAGTAACCTGCCCCCTTTCTCTGGGATAAGCGCTGGAAACGGTGTCTAATACTGGATAGTCGGGCCTTGCTAGCATGGTGAGGTCTGGAAAGATTTATCGGTGAGGGATGGGCTCGCGGCCTATCAGCTTGTTGGTGAGGTGATGGCTTACCAAGGCGACGACGGGTAGCCGGCCTGAGAGGGTGACCGGCCACACTGGGACTGAGATACGGCCCAG
19	222	CGGACGGGTGAGTAACGCGTGAGTAACCTGCCTAGTTACAAAGGGAGTAGCCTCCGGGTAAACCGGGATTAATACCATATGACACTAGTTTACCGCATGGTAGATTAGTTAAAGTGATTAAGTGGTACTAGATGGACTCGCGTCTGATTAGCTAGTCGGTGAGATAAAAGCTCACCAAGGCGACGATCAGTAACCGGCGTTGAGAGAGCGAACGGTCCACATTGGAACTGAGACACGGTCCAA
20	198	CGGGGGTACACGAGCGGCGAACGGGTGAGTAACACGTGAGTGACCTGCCCCTGACTCCGGGATAAGCGGTGGAAACGCTGTCTAATACCGGATATGACCTTCCGTCGCATGGCGGGGGTGGAAAGCCTTGTGCGGTTGGGGATGGGCTCGCGGCCTATCAGCTTGTTGGTGGGGTAACGGCCTACCAAGGCGATTACGGGTAGCCGGCCTGAGAGGGTGTTCGGCCACAGGGGCACTGAGATACGGGCC
21	171	ACGACCGGCGCACGGGTGAGTAACGCGTATGCAACCTACCTGTAACTGGGGGATAGCTCCCTGAAAGGGGAATTAACACCGCATAAGACCACGCATCACATGGTAAAGTGGTAAAATATTTATAGGTTACAGATGGGCATGCGTGACATTAGTTAGTTGGCGGGGTACGGCCCACCAAGACTACGATGTCTAGGGGTTCTGAGAGGAAGGTCCCCCCACACTGGTACTGAGACACGGACCAG
22	170	AATACATCGGAACGTACCCAGGAGTGGGGGATAACGTAGCGAAAGTTACGCTAATACCGCATATTCTGTGAGCAGGAAAGCGGGGGATCGCAAGACCTCGCGCTCTTGGAGCGGCCGATGTCGGATTAGCTAGTTGGTGAGGTAATGGCTCACCAAGGCCGCGATCCGTAGCTGGTCTGAGAGGATGATCAGCCACATCGGGACTGAGACACGGCCC
23	157	AGAACTAGGGAGTAACAACCTGGAAACAGATGCTAATACCGGATAACAACACTAGACGCATGTCTAGAGTTTGAAAGATGGTTCTGCTATCACTCTTGGATGGACCTGCGGTGCATTAGCTAGTTGGTAAGGTAACGGCTTACCAAGGCAATGATGCATAGCCGAGTTGAGAGACTGATCGGCCACATTGGGACTGAGACACGGCTCAA
24	157	CGAACGGGTGAGTAATACGTGAGTAATCTGCCCTTGGCTTCGGGATAAGCATTGGAAACGATGTCTAATACCGGATATGACTGCGGGTCGCATGGCTCGTGGTGGAAAGATTTATTTTGGCTTTGGATGGGCTCACGGCCTATTAGTTTGTTGGTGGGGTAATGGCCTACCAAGGCGGTGATGGGTAGCCGGCCTGAGAGGGCGACCGGCCACACTGGGACTGAGACACGGCCCAG
25	150	ATTAGTGGCGAACGGGTGAGTAACACGTGAGTAACCTGCCCTCTTCTTCGGGATAAGCGCTGGAAACGGTGTCTAATACTGGATATTCAGGCCTTGCCGCATGGTGGGGTTTGGAAAGATTTTTCGATTGGGGATGGGCTCGCGGCCTATCAGTTTGTTGGTGGGGTAATGGCCTACCAAGGCGACGACGGGTAGCCGGCCTGAGAGGGCGACCGGCCACACTGGGACTGAGACACGGCCCAG
26	144	CGAGCGGCGGACGGGTGAGTAATGCCTAGGAATCTGCCTGGTAGTGGGGGATAACTTGCCGAAAGGTAAGCTAATACCGCATACGTCCTACGGGAGAAAGGAGGGGACCTTCGGGCCTTTCGCTATTAGATGAGCCTAGGTCGGATTAGTTAGTTGGTGGGGTAATGGCCTACCAAGACAATGACGCATAACTGGTTTGAGAGGATGATCAGTCACACTGGAACTGAGACACGGTCCAG
27	141	CTACCCTTGAGATTGGGATAACTACCGGAAACGGTAGCTAATACCGGATACGACATTCCTGCATAAGTAAGAATGTTAAAAGGCGGATTTATCTGCCGCTCATGGATGGGCCTGCGGTGCATTAGCTAGTTGGTGAGATAATAGCTCACCAAGGCAACGATGCGTAGCCGACCTGAGAGGGTGATCGGCCACACTGGGACTGAGACACGGCCCAG
28	132	GGCGAACGGGTGAGTAACACGTGAGTAACCTGCCCTTCACTTCGGGATAACCTCGGGAAATCGAGGCTAATACCGTATATGAGCTTCTGCCGCATGGTGGGGGTTGTAAAGATTTATCGGTGAGGGATGGACTCGCGGCCTATCAGTTTGTTGGTGAGGTAATGGCTCACCAAGGCGATGACGGGTATCCGGCCTGAGAGGGTGTACGGACACATTGGGACTGAGATACGGCCCAG
29	130	ACGTGAGCAACTACCCATATCTGGGGGATAGCCCGGCGAAAGTCGATTAATACCGCATAATATACATTAGATGCATATCTGATGTATTAAATATTTATAGGATATGGATGGGCTCGCGTGACATTAGCTAGTTGGTAAGGTAACTGCTTACCAAGGCTACGTTGTCTAGGGGCTCTGAGAGGAGTATCCCCCACACTGGCACTGAGACACGGGCCAG
30	129	CGAACGGGTGAGTAACACGTGAGTAACCTGCCTTACACAAGGGGATAGCCGTTGGAAACGACGAATAATACCCTATGACGTAACTTTATCGCATGATAAAATTACCAAAGTGCTTAGTGGTGTAAGATGGACTTGCGTCTGATTAGCTAGTTGGTGAGATAAAAGCCCACCAAGGCGACGATCAGTAGCCGGCTTGAGAGAGTGTACGGCCACATTGGGACTGAGACACGGCCCAA
31	128	CACGTGGGTAACCTGCCTGTAAGCTTGGGATAACTCCGGGAAACCGGTGCTAATACCGAATAAGATTCTCGTTCGCATGAACGAGAAATAAAAGGCGGCTTTTGCTGTCACTTACAGATGGACCCGCGTCGCATTAGCTAGTTGGTGGGGTAATGGCTCACCAAAGCAACGATGCGTAGCCGACCTGAGAGGGTGATCGGCCACACTGGGACTGAGACACGGCCCAG
32	121	CGAGCGGCGGACGGGTGAGTAACACGTGGGCAACCTACCCCTTAAGACTGGGATAAACCGCGGGAAACCGTGGCTAATACCGGATAANACTTTATACAACGGTATAAAAGTTGAAAGATGGATTTCTATCACTTAAGGATGGGCCTGCGGCGCATTAGCTAGTTGGTAAGGTAACGGCTTACCAAGGCGACGATGCGTAGCCGACCTGAGAGGGTGATCGGCCACACTGGAACTGAGACACGGTCCAG
33	118	AACCTGCCTGTAAGATTGGGAGTAAACTTTGCGGAAACGTGAGCTAATACCAAATAAAGCTTCATATCACCTGATGTGAAGATGAAAGATGGCTCCGGCTATCACTTACAGATGGGCCCGTGGCGCATTAGCTAGTTGGTGGGATAAAAGCTTACCAAGGCAACGATGCGTAGCCGACCTGAGAGGGTGATCGGCCACACTGGGACTGAGACACGGCCCAG
34	114	CGCACGGGTGAGTAACACGTATGCAACCTACCTACATCAGGGGGATAACCCGGAGAAATTCGGACTAATACCGCATAATACAGGGATGCCGCATGGCAATATTTGTTAAAGATTTATCGGATGTAGATGGGCATGCGTTCCATTAGTTGGTTGGTAAGGTAACGGCTTACCAAGGCAACGATGGATAGGGGAACTGAGAGGTTTGTCCCCCACACTGGCACTGAGACACGGACCAG
35	112	CGGCGGACGGGTGAGTAACACGTGGGCAACCTGCCTACAAGATCGGGATAACACCGGGAAACCGGGGCTAATACCGGATAATATATTGAACCGCATGGTTCAATGTTGAAAGACGGTTTCGGCTGTCACTTATAGATGGACCCGCGCCGTATTAGCTAGTTGGTAAGGTAACGGCTTACCAAGGCAACGATACGTAGCCGACCTGAGAGGGTGATCGGCCACACTGGAACTGAGACACGGCCCAG
36	109	AACACGTGGGCAACCTGCCTACAAGATCGGGATAACACCGGGAAACCGGTGCTAATACCGGATGATACTTCGTATCACATGATGCGAAGATGAAAGACGGTTTCGGCTGTCACTTGTAGATGGGCCCGCGGCGCATTAGCTAGTTGGTGGGGTAATGGCTTACCAAGGCAACGATACGTAGCCGACCTGAGAGGGTGATCGGCCACACTGGAACTGAGACACGGTCCAG
37	108	CTGGGGTACACGAGTGGCGAACGGGTGAGTAACACGTGGGTGACCTACCCTGCACTTCGGGATAAGCCTGGGAAACTGGGTCTAATACCGGATAGGGCCGCACTGTCAAGGGTGTGGTGGAAAGTTTTTCGGTGCAGGATGGGCCCGCGGCCTATCAGCTTGTTGGTGGGGTAATGGCCTACCAAGGCGGCGACGGGTAGCCGGCCTGAGAGGGCGACCGGCCACACTGGAACTGAGACACGGTCCAG
38	104	AGTATCGCGTATGCAATCTACCTTGTACAGGGGGATAGCCCAGGGAAACTTGGATTAATACCCCATAGCATTATTGATCAGCATTGGTTAGTAATTAAAGATTTATCGGTACAAGATGAGCATGCGTCCCATTAGCTAGTTGGTGAGGTAACGGCTCACCAAAGCTATGATGGGTAGGGGCCCTGAGAGGGGTGTCCCCCACACTGGTACTGAGACACGGACCAG
39	99	CGACCGGCGCACGGGTGAGTAACACGTATGCAACCTACCTTCAACAGGCGGATAACCCCGGGAAATCGGGGCTAAATACGCCATAACACAGGGTCCCGCATGGGAATATTTGTTAAAGATTTTATCGGTTGTAGATGGGCATGCGTTCCATTAGCTGGTTGGTGAGGTAATGGCTCACCAAGGCAACGATGGATAGGGGAACTGAGAGGTTTATCCCCCACACTGGTACTGAGACACGGACCAG
40	98	CGGACGGGTGAGGAATGCATCGGAATCTGCCCATCTGTGGGGGGATAACCTCGGGAAACCGGGACTAATACCGCATACGACCTTCGGGTGAAAGCAGGGGACCTTCGGGCCTTGCGCGGATGGATGAGCCGATGCCGGATTAGCTAGTTGGTGGGGTAAAGGCCTACCAAGGCGACGATCCGTAGCTGGTCTGAGAGGATGATCAGCCACACTGGGACTGAGACACGGCCCAG
41	94	CGGCGGACGGGTGAGTAACACGTGGGTAACCTGCCTAAAAGAAGGGGATAACACTTGGAAACAGGTGCTAATACCGTATATCTCTAAGGATCGCATGATCCTTAGATGAAAGACGGTTCTGCTATCGCTTTTAGATGGACCCGCGGCGTATTAACTAGTTGGTGGGGTAACGGCCTACCAAGGTGATGATACGTAGCCGAACTGAGAGGTTGATCGGCCACATTGGGACTGAGACACGGCCCAA
42	93	AACCTGCCTTGGANAAGGGATAGCCTTTGGGAAACGAAAGAATAATAACCCTATGATATGATAACATCGCATGATATTATCATCAAAAGATTTATCGACTCTAAGATGGACTTGCGTCTGATTAGTTAGTTGGTGAGGTAACAGCTCACCAAGGCAACGATCAGTAGCCGGCTTGAGAGAGTGTACGGCCACATTGGGACTGAGACACGGCCCAG
43	93	AACACGTATCCAACCTACCGTATACACGAGGATAGCCTTTCGAAAGAAAGATTAATACTCGATATTATCATGAGTTCGCATGGATTTATGATGAAAGATTCATCAGTATACGATGGGGATGCGTTCCATTAGACAGTTGGTGAGGTAACGGCTCACCAAATCTACGATGGATAGGGGTTCTGAGAGGAAGGTCCCCCACATTGGTACTGAGACACGGACCAG
44	91	CGGCGGACGGGTGAGTAATACTTAGGAATCTGCCCAGTAGTGGGGGATAGCTCGGGGAAACTCGAATTAATACCGCATACACCCTACGGGAAAAGGGGGCGCTTGCGCTCTCGCTATTGGATGAGCCTAAGTCGGATTAGCTAGTTGGTGGGGTAAAGGCCTACCAAGGCGACGATCCATAGCAGGTCTGAGAGGATGATCTGCCACACTGGGACTGAGACACGGCCCAG
45	89	AGTAACACGTGAGTAACCTGCCCCTGACTTTGGGATAACCGCGGGAAACCGTGGCTAATACTGGATATGACACATGCAGGCATCTGTGTGTGTGGAAAGATTTATCGGTTGGGGATGGGCTCGCGGCCTATCAGTTTGTCGGTGGGGTAAAGGCTCACCAAAGCAACGATGCGTAGCCGACCTGAGAGGGTGATCGGCCACACTGGGACTGAGACACGGCCCAG
46	89	CGACCGGCGCACGGGTGAGTAACACGTATCCAACCTGCCGATAACTCGGGGATAGCCTTTCGAAAGAAAGATTAATATCCGATAGCATATCAATCGCGCATGAGATTGATATTAAAGAATTTCGGTTATCGATGGGGATGCGTTCCATTAGTTTGTTGGCGGGGTAACGGCCCACCAAGACTACGATGGATAGGGGTTCTGAGAGGAAGGTCCCCCACATTGGAACTGAGACACGGTCCAA
47	85	CGTTAGCGGCGGACGGGTGAGTAACACGTGGGTAACCTACCTATAAGACTGGAATAACTCCGGGAAACCGGGGCTAATACCGGATGACCCTTCCGGACATAAGTCCTGAAGTTGAAAGGCGCTTTTGGTGCCGTTGATGGATGGGCCTGCGGCGCATTAGCTGGTTGGTGGGGTAACGGCTCACCAAGGCGACGATGCGTAGCCGACCTGAGAGGGTGATCGGCCACACTGGGACTGAGACACGGCCCAG
48	80	CGTACGGGTGAGTAACGCGTATGTAACTTGCCCTGTTCACTGGGATAGCCTCCGAAAGGGGGATTAATACTAGATAACATATAGATTGGCATCGATTTATATTGAAAGATTTATCGGAACAGGATAGACATGCGTATGATTAGGTAGTTGGTAGGGTAAAGGCCTACCAAGCCGATGATCATTAGGGGGCCTGAGAGGGTGATCCCCCACACTGGTACTGAGACACGGACCAG
49	77	CGTAAGATCGGGATAACTTACGGAAACGTGAGCTAATACCGGATAAGACATCCATCCTCCTGGATGGATGATGAAAGATGGCTTCTTGCTATCACTTACAGATGGGCCCGCGGCGCATTAGCTAGTTGGTGGGATAAAAGCTCACCAAGGCAACGATGCGTAGCCGACCTGAGAGGGTGATCGGCCACACTGGGACTGAGACACGGCCCAG
50	77	CGGCGAGTGGCGGACGGGTGAGTAATATATCGGAACGTGCCCAGTAGCGGGGGATAACTACTCGAAAGAGTGGCTAATACCGCATACGCCCTACGGGGGAAAGGGGGGATCGCAAGACCTCTCACTATTGGAGCGGCCGATATCGGATTAGCTAGTTGGTGGGGTAAAGGCTCACCAAGGCAACGATCCGTAGCTGGTTTGAGAGGACGACCAGCCACACTGGGACTGAGACACGGCCCAG
