# Supplementary material for: Impacts of Poultry House Environment on Poultry Litter Bacterial Community Composition
Source: PLoS One. 2011 Sep 16;6(9):e24785. doi: 10.1371/journal.pone.0024785 (PMC3174962; doi:10.1371/journal.pone.0024785)
Supplement: Table S3 — Assignment details for the Representative Sequences of the Top 50 Clusters. Classifier: RDP Naive Bayesian rRNA Classifier Version 2.2, March 2010. Taxonomical Hierarchy: RDP training set 6, based on nomenclatural taxonomy and Bergey's Manual. Confidence threshold: 50%. (XLS) [file pone.0024785.s003.xls]

## Sheet: Top 50 Assign
Table S3: Assignment details for the Representative Sequences of the Top 50 Clusters
Classifier: RDP Naive Bayesian rRNA Classifier Version 2.2, March 2010
Taxonomical Hierarchy: RDP training set 6, based on nomenclatural taxonomy and Bergey's Manual
Confidence threshold: 50%
Cluster Rank	# of Sequences	Kingdom		Phylum		Class		Order		Family		Genus
1	1635	Bacteria	1	Actinobacteria	0.98	Actinobacteria	0.98	Actinomycetales	0.98	Yaniellaceae	0.67	Yaniella	0.67
2	1586	Bacteria	1	Firmicutes	0.97	Bacilli	0.97	Bacillales	0.97	Staphylococcaceae	0.95	Staphylococcus	0.8
3	1237	Bacteria	1	Actinobacteria	0.91	Actinobacteria	0.91	Actinomycetales	0.91	Dermabacteraceae	0.47	Devriesea	0.2
4	1062	Bacteria	1	Actinobacteria	1	Actinobacteria	1	Actinomycetales	1	Brevibacteriaceae	0.95	Brevibacterium	0.95
5	967	Bacteria	1	Firmicutes	0.96	Bacilli	0.92	Bacillales	0.91	Bacillaceae	0.79	Amphibacillus	0.31
6	813	Bacteria	1	Proteobacteria	1	Epsilonproteobacteria	1	Campylobacterales	1	Campylobacteraceae	1	Arcobacter	1
7	655	Bacteria	1	Firmicutes	1	Bacilli	1	Lactobacillales	1	Carnobacteriaceae	0.99	Atopostipes	0.98
8	583	Bacteria	1	Firmicutes	1	Bacilli	1	Bacillales	1	Bacillaceae	1	Ornithinibacillus	0.41
9	529	Bacteria	1	Actinobacteria	1	Actinobacteria	1	Actinomycetales	1	Corynebacterineae	0.86	Corynebacterium	0.79
10	454	Bacteria	1	Firmicutes	0.99	Bacilli	0.99	Bacillales	0.99	Staphylococcaceae	0.94	Jeotgalicoccus	0.64
11	409	Bacteria	1	Proteobacteria	1	Gammaproteobacteria	1	Oceanospirillales	0.98	Halomonadaceae	0.98	Halomonas	0.95
12	385	Bacteria	0.99	Firmicutes	0.8	Bacilli	0.51	Bacillales	0.43	Bacillaceae	0.39	Paucisalibacillus	0.27
13	368	Bacteria	1	Firmicutes	1	Bacilli	0.98	Lactobacillales	0.93	Lactobacillaceae	0.79	Lactobacillus	0.79
14	319	Bacteria	1	Bacteroidetes	1	Bacteroidia	1	Bacteroidales	1	Bacteroidaceae	1	Bacteroides	1
15	243	Bacteria	0.98	Actinobacteria	0.81	Actinobacteria	0.81	Actinomycetales	0.75	Micromonosporineae	0.24	Catelliglobosispora	0.17
16	228	Bacteria	1	Proteobacteria	0.99	Gammaproteobacteria	0.97	Oceanospirillales	0.75	Halomonadaceae	0.56	Kushneria	0.51
17	226	Bacteria	1	Actinobacteria	1	Actinobacteria	1	Actinomycetales	1	Brevibacteriaceae	0.98	Brevibacterium	0.98
18	223	Bacteria	1	Actinobacteria	1	Actinobacteria	1	Actinomycetales	1	Micrococcineae_incertae_sedis	0.12	Ruania	0.12
19	222	Bacteria	1	Firmicutes	0.96	Clostridia	0.96	Clostridiales	0.94	Incertae Sedis XI	0.56	Anaerosphaera	0.21
20	198	Bacteria	1	Actinobacteria	0.99	Actinobacteria	0.99	Actinomycetales	0.99	Nocardiopsaceae	0.7	Streptomonospora	0.27
21	171	Bacteria	1	Bacteroidetes	0.98	Bacteroidia	0.37	Bacteroidales	0.37	Porphyromonadaceae	0.32	Paludibacter	0.25
22	170	Bacteria	1	Proteobacteria	1	Betaproteobacteria	1	Rhodocyclales	1	Rhodocyclaceae	1	Azospira	1
23	157	Bacteria	1	Firmicutes	1	Bacilli	1	Lactobacillales	1	Lactobacillaceae	0.99	Lactobacillus	0.99
24	157	Bacteria	1	Actinobacteria	0.81	Actinobacteria	0.81	Actinomycetales	0.78	Promicromonosporaceae	0.1	Myceligenerans	0.09
25	150	Bacteria	1	Actinobacteria	1	Actinobacteria	1	Actinomycetales	1	Micrococcineae_incertae_sedis	0.88	Ruania	0.88
26	144	Bacteria	1	Proteobacteria	0.99	Gammaproteobacteria	0.88	Pseudomonadales	0.56	Pseudomonadaceae	0.55	Azomonas	0.3
27	141	Bacteria	1	Firmicutes	1	Bacilli	1	Bacillales	1	Staphylococcaceae	1	Jeotgalicoccus	1
28	132	Bacteria	1	Actinobacteria	0.97	Actinobacteria	0.97	Actinomycetales	0.97	Dermabacteraceae	0.88	Brachybacterium	0.88
29	130	Bacteria	1	Bacteroidetes	0.98	Sphingobacteria	0.97	Sphingobacteriales	0.97	Cytophagaceae	0.42	Leadbetterella	0.39
30	129	Bacteria	1	Firmicutes	1	Clostridia	1	Clostridiales	1	Incertae Sedis XI	1	Anaerococcus	1
31	128	Bacteria	1	Firmicutes	1	Bacilli	0.91	Bacillales	0.91	Bacillaceae	0.89	Salirhabdus	0.43
32	121	Bacteria	1	Firmicutes	1	Bacilli	1	Bacillales	1	Staphylococcaceae	1	Nosocomiicoccus	1
33	118	Bacteria	1	Firmicutes	0.98	Bacilli	0.95	Bacillales	0.93	Bacillaceae	0.83	Filobacillus	0.24
34	114	Bacteria	1	Bacteroidetes	1	Bacteroidia	1	Bacteroidales	1	Porphyromonadaceae	1	Dysgonomonas	1
35	112	Bacteria	1	Firmicutes	1	Bacilli	1	Bacillales	1	Staphylococcaceae	0.71	Staphylococcus	0.7
36	109	Bacteria	1	Firmicutes	1	Bacilli	1	Bacillales	0.93	Bacillaceae	0.59	Paucisalibacillus	0.5
37	108	Bacteria	1	Actinobacteria	0.99	Actinobacteria	0.99	Actinomycetales	0.99	Nocardiaceae	0.24	Smaragdicoccus	0.14
38	104	Bacteria	1	Bacteroidetes	1	Flavobacteria	0.64	Flavobacteriales	0.64	Flavobacteriaceae	0.6	Aequorivita	0.27
39	99	Bacteria	1	Bacteroidetes	1	Bacteroidia	1	Bacteroidales	1	Porphyromonadaceae	1	Proteiniphilum	0.6
40	98	Bacteria	1	Proteobacteria	1	Gammaproteobacteria	0.87	Xanthomonadales	0.8	Xanthomonadaceae	0.8	Luteimonas	0.29
41	94	Bacteria	1	Firmicutes	1	Bacilli	1	Lactobacillales	1	Lactobacillaceae	1	Lactobacillus	1
42	93	Bacteria	1	Firmicutes	0.99	Clostridia	0.99	Clostridiales	0.99	Incertae Sedis XI	0.99	Anaerococcus	0.98
43	93	Bacteria	1	Bacteroidetes	0.98	Bacteroidia	0.93	Bacteroidales	0.93	Bacteroidaceae	0.76	Bacteroides	0.76
44	91	Bacteria	1	Proteobacteria	1	Gammaproteobacteria	0.97	Pseudomonadales	0.89	Moraxellaceae	0.89	Psychrobacter	0.87
45	89	Bacteria	1	Actinobacteria	0.88	Actinobacteria	0.88	Actinomycetales	0.88	Bogoriellaceae	0.43	Georgenia	0.43
46	89	Bacteria	1	Bacteroidetes	1	Bacteroidia	1	Bacteroidales	1	Bacteroidaceae	1	Bacteroides	1
47	85	Bacteria	1	Firmicutes	1	Bacilli	0.99	Bacillales	0.99	Bacillales_incertae_sedis	0.13	Solibacillus	0.12
48	80	Bacteria	0.99	Bacteroidetes	0.96	Flavobacteria	0.83	Flavobacteriales	0.83	Flavobacteriaceae	0.81	Ornithobacterium	0.2
49	77	Bacteria	1	Firmicutes	1	Bacilli	1	Bacillales	0.98	Bacillaceae	0.98	Amphibacillus	0.48
50	77	Bacteria	1	Proteobacteria	1	Betaproteobacteria	1	Burkholderiales	1	Alcaligenaceae	1	Alcaligenes	1
